# Supplementary material for: MicroRNA-27a Contributes to Rhabdomyosarcoma Cell Proliferation by Suppressing RARA and RXRA
Source: PLoS One. 2015 Apr 27;10(4):e0125171. doi: 10.1371/journal.pone.0125171 (PMC4410939; doi:10.1371/journal.pone.0125171)
Supplement: S1 Table — (XLSX) [file pone.0125171.s001.xlsx]

## Sheet: Foglio1
ID	Gene Name	Biological process
BDP1	B double prime 1, subunit of RNA polymerase III transcription initiation factor IIIB	regulation of transcription
BCL7A	B-cell CLL/lymphoma 7A	regulation of transcription
BACH1	BTB and CNC homology 1, basic leucine zipper transcription factor 1	regulation of transcription
BUD31	BUD31 homolog (S. cerevisiae)	regulation of transcription
CNOT1	CCR4-NOT transcription complex, subunit 1	regulation of transcription
COPS2	COP9 constitutive photomorphogenic homolog subunit 2 (Arabidopsis)	regulation of transcription
FIZ1	FLT3-interacting zinc finger 1	regulation of transcription
GATA6	GATA binding protein 6	regulation of transcription
MEIS2	Meis homeobox 2	regulation of transcription
NKX3-1	NK3 homeobox 1	regulation of transcription
PHF20	PHD finger protein 20	regulation of transcription
PATZ1	POZ (BTB) and AT hook containing zinc finger 1	regulation of transcription
RUVBL2	RuvB-like 2 (E. coli)	regulation of transcription
SAP30L	SAP30-like	regulation of transcription
SMAD1	SMAD family member 1	regulation of transcription
SOX7	SRY (sex determining region Y)-box 7	regulation of transcription
SMARCD1	SWI/SNF related, matrix associated, actin dependent regulator of chromatin, subfamily d, member 1	regulation of transcription
TBX19	T-box 19	regulation of transcription
TAF4	TAF4 RNA polymerase II, TATA box binding protein (TBP)-associated factor, 135kDa	regulation of transcription
TAF9	TAF9 RNA polymerase II, TATA box binding protein (TBP)-associated factor, 32kDa	regulation of transcription
TEAD1	TEA domain family member 1 (SV40 transcriptional enhancer factor)	regulation of transcription
TSC22D2	TSC22 domain family, member 2	regulation of transcription
ATF1	activating transcription factor 1	regulation of transcription
ADRB2	adrenergic, beta-2-, receptor, surface	regulation of transcription
ATRX	alpha thalassemia/mental retardation syndrome X-linked (RAD54 homolog, S. cerevisiae)	regulation of transcription
AR	androgen receptor	regulation of transcription
BBX	bobby sox homolog (Drosophila)	regulation of transcription
BPTF	bromodomain PHD finger transcription factor	regulation of transcription
BRWD1	bromodomain and WD repeat domain containing 1	regulation of transcription
ABL1	c-abl oncogene 1, receptor tyrosine kinase	regulation of transcription
CHD7	chromodomain helicase DNA binding protein 7	regulation of transcription
CHD9	chromodomain helicase DNA binding protein 9	regulation of transcription
CLOCK	clock homolog (mouse)	regulation of transcription
CSDC2	cold shock domain containing C2, RNA binding	regulation of transcription
CAND1	cullin-associated and neddylation-dissociated 1	regulation of transcription
DMTF1	cyclin D binding myb-like transcription factor 1	regulation of transcription
EYA4	eyes absent homolog 4 (Drosophila)	regulation of transcription
FUBP3	far upstream element (FUSE) binding protein 3	regulation of transcription
FOXO1	forkhead box O1	regulation of transcription
FOXP2	forkhead box P2	regulation of transcription
HSBP1	heat shock factor binding protein 1	regulation of transcription
HMGA2	high mobility group AT-hook 2	regulation of transcription
HDAC9	histone deacetylase 9	regulation of transcription
HIP1	huntingtin interacting protein 1	regulation of transcription
RBBP4	hypothetical LOC642954; retinoblastoma binding protein 4	regulation of transcription
ID4	inhibitor of DNA binding 4, dominant negative helix-loop-helix protein	regulation of transcription
JMJD1C	jumonji domain containing 1C	regulation of transcription
LIN28B	lin-28 homolog B (C. elegans)	regulation of transcription
MBTD1	mbt domain containing 1	regulation of transcription
MIER2	mesoderm induction early response 1, family member 2	regulation of transcription
MIER3	mesoderm induction early response 1, family member 3	regulation of transcription
MBD1	methyl-CpG binding domain protein 1	regulation of transcription
MBD2	methyl-CpG binding domain protein 2	regulation of transcription
MSC	musculin (activated B-cell factor-1)	regulation of transcription
MLL	myeloid/lymphoid or mixed-lineage leukemia (trithorax homolog, Drosophila)	regulation of transcription
MEF2A	myocyte enhancer factor 2A	regulation of transcription
NRG1	neuregulin 1	regulation of transcription
NFAT5	nuclear factor of activated T-cells 5, tonicity-responsive	regulation of transcription
NPAT	nuclear protein, ataxia-telangiectasia locus	regulation of transcription
NCOA1	nuclear receptor coactivator 1	regulation of transcription
NCOA3	nuclear receptor coactivator 3	regulation of transcription
NCOA5	nuclear receptor coactivator 5	regulation of transcription
NR4A1	nuclear receptor subfamily 4, group A, member 1	regulation of transcription
NFX1	nuclear transcription factor, X-box binding 1	regulation of transcription
PAX3	paired box 3	regulation of transcription
PPARA	peroxisome proliferator-activated receptor alpha	regulation of transcription
PPARGC1A	peroxisome proliferator-activated receptor gamma, coactivator 1 alpha	regulation of transcription
PBRM1	polybromo 1	regulation of transcription
PMS2L3	postmeiotic segregation increased 2-like 3; zinc finger protein 12	regulation of transcription
PHB	prohibitin	regulation of transcription
PNRC2	proline-rich nuclear receptor coactivator 2; similar to hCG1728885	regulation of transcription
PPP1R13L	protein phosphatase 1, regulatory (inhibitor) subunit 13 like	regulation of transcription
RSF1	remodeling and spacing factor 1	regulation of transcription
RARA	retinoic acid receptor, alpha	regulation of transcription
RNF141	ring finger protein 141	regulation of transcription
SFRS8	splicing factor, arginine/serine-rich 8 (suppressor-of-white-apricot homolog, Drosophila)	regulation of transcription
SS18	synovial sarcoma translocation, chromosome 18	regulation of transcription
TRERF1	transcriptional regulating factor 1	regulation of transcription
TBL1XR1	transducin (beta)-like 1 X-linked receptor 1	regulation of transcription
UBE2N	ubiquitin-conjugating enzyme E2N (UBC13 homolog, yeast)	regulation of transcription
CRK	v-crk sarcoma virus CT10 oncogene homolog (avian)	regulation of transcription
ZEB1	zinc finger E-box binding homeobox 1	regulation of transcription
ZBTB44	zinc finger and BTB domain containing 44	regulation of transcription
ZNF131	zinc finger protein 131	regulation of transcription
ZNF148	zinc finger protein 148	regulation of transcription
ZNF160	zinc finger protein 160	regulation of transcription
ZNF254	zinc finger protein 254	regulation of transcription
ZNF286A	zinc finger protein 286A	regulation of transcription
ZNF341	zinc finger protein 341	regulation of transcription
ZNF366	zinc finger protein 366	regulation of transcription
ZNF397	zinc finger protein 397	regulation of transcription
ZNF493	zinc finger protein 493	regulation of transcription
ZNF510	zinc finger protein 510	regulation of transcription
ZNF549	zinc finger protein 549	regulation of transcription
ZNF559	zinc finger protein 559	regulation of transcription
ZNF574	zinc finger protein 574	regulation of transcription
ZNF678	zinc finger protein 678	regulation of transcription
ZNF680	zinc finger protein 680	regulation of transcription
ZNF709	zinc finger protein 709	regulation of transcription
ZNF738	zinc finger protein 738	regulation of transcription
H2AFZ	H2A histone family, member Z	chromatin organization
RUVBL2	RuvB-like 2 (E. coli)	chromatin organization
SMARCD1	SWI/SNF related, matrix associated, actin dependent regulator of chromatin, subfamily d, member 1	chromatin organization
TAF9	TAF9 RNA polymerase II, TATA box binding protein (TBP)-associated factor, 32kDa	chromatin organization
TSPYL1	TSPY-like 1	chromatin organization
BPTF	bromodomain PHD finger transcription factor	chromatin organization
CECR2	cat eye syndrome chromosome region, candidate 2	chromatin organization
CHD7	chromodomain helicase DNA binding protein 7	chromatin organization
CHD9	chromodomain helicase DNA binding protein 9	chromatin organization
EYA4	eyes absent homolog 4 (Drosophila)	chromatin organization
HMGA2	high mobility group AT-hook 2	chromatin organization
HDAC9	histone deacetylase 9	chromatin organization
RBBP4	hypothetical LOC642954; retinoblastoma binding protein 4	chromatin organization
JMJD1C	jumonji domain containing 1C	chromatin organization
MLL	myeloid/lymphoid or mixed-lineage leukemia (trithorax homolog, Drosophila)	chromatin organization
PBRM1	polybromo 1	chromatin organization
PHB	prohibitin	chromatin organization
RSF1	remodeling and spacing factor 1	chromatin organization
TBL1XR1	transducin (beta)-like 1 X-linked receptor 1	chromatin organization
UBE2N	ubiquitin-conjugating enzyme E2N (UBC13 homolog, yeast)	chromatin organization
CABLES2	Cdk5 and Abl enzyme substrate 2	cell cycle
DBF4B	DBF4 homolog B (S. cerevisiae)	cell cycle
NIPBL	Nipped-B homolog (Drosophila)	cell cycle
PAPD5	PAP associated domain containing 5	cell cycle
RABGAP1	RAB GTPase activating protein 1	cell cycle
WTAP	Wilms tumor 1 associated protein	cell cycle
APC	adenomatous polyposis coli	cell cycle
ANAPC7	anaphase promoting complex subunit 7	cell cycle
ABL1	c-abl oncogene 1, receptor tyrosine kinase	cell cycle
CGRRF1	cell growth regulator with ring finger domain 1	cell cycle
CEP135	centrosomal protein 135kDa	cell cycle
CROCC	ciliary rootlet coiled-coil, rootletin	cell cycle
CUL5	cullin 5	cell cycle
DMTF1	cyclin D binding myb-like transcription factor 1	cell cycle
CYLD	cylindromatosis (turban tumor syndrome)	cell cycle
CLASP1	cytoplasmic linker associated protein 1	cell cycle
CLASP2	cytoplasmic linker associated protein 2	cell cycle
EML4	echinoderm microtubule associated protein like 4	cell cycle
HMGA2	high mobility group AT-hook 2	cell cycle
RBBP4	hypothetical LOC642954; retinoblastoma binding protein 4	cell cycle
ID4	inhibitor of DNA binding 4, dominant negative helix-loop-helix protein	cell cycle
MLL	myeloid/lymphoid or mixed-lineage leukemia (trithorax homolog, Drosophila)	cell cycle
NPAT	nuclear protein, ataxia-telangiectasia locus	cell cycle
PBRM1	polybromo 1	cell cycle
PPP3CA	protein phosphatase 3 (formerly 2B), catalytic subunit, alpha isoform	cell cycle
PPP6C	protein phosphatase 6, catalytic subunit	cell cycle
TACC1	transforming, acidic coiled-coil containing protein 1	cell cycle
UBE2D1	ubiquitin-conjugating enzyme E2D 1 (UBC4/5 homolog, yeast)	cell cycle
DDX17	DEAD (Asp-Glu-Ala-Asp) box polypeptide 17	RNA processing
SMAD1	SMAD family member 1	RNA processing
UTP11L	UTP11-like, U3 small nucleolar ribonucleoprotein, (yeast)	RNA processing
UTP14A	UTP14, U3 small nucleolar ribonucleoprotein, homolog A (yeast)	RNA processing
WTAP	Wilms tumor 1 associated protein	RNA processing
AGGF1	angiogenic factor with G patch and FHA domains 1	RNA processing
CSDC2	cold shock domain containing C2, RNA binding	RNA processing
EXOSC1	exosome component 1	RNA processing
LIN28B	lin-28 homolog B (C. elegans)	RNA processing
PPARGC1A	peroxisome proliferator-activated receptor gamma, coactivator 1 alpha	RNA processing
PABPC1	poly(A) binding protein, cytoplasmic pseudogene 5; poly(A) binding protein, cytoplasmic 1	RNA processing
PABPN1	poly(A) binding protein, nuclear 1	RNA processing
SRRM2	serine/arginine repetitive matrix 2; hypothetical LOC100132779	RNA processing
SNRPE	small nuclear ribonucleoprotein polypeptide E-like 1; small nuclear ribonucleoprotein polypeptide E; similar to hCG23490	RNA processing
SNUPN	snurportin 1	RNA processing
SF3B1	splicing factor 3b, subunit 1, 155kDa	RNA processing
SFRS11	splicing factor, arginine/serine-rich 11	RNA processing
SFRS2IP	splicing factor, arginine/serine-rich 2, interacting protein	RNA processing
SFRS4	splicing factor, arginine/serine-rich 4	RNA processing
SFRS8	splicing factor, arginine/serine-rich 8 (suppressor-of-white-apricot homolog, Drosophila)	RNA processing
SYNCRIP	synaptotagmin binding, cytoplasmic RNA interacting protein	RNA processing
TSEN54	tRNA splicing endonuclease 54 homolog (S. cerevisiae)	RNA processing
TYW1	tRNA-yW synthesizing protein 1 homolog (S. cerevisiae)	RNA processing
TYW3	tRNA-yW synthesizing protein 3 homolog (S. cerevisiae)	RNA processing
